# Supplementary material for: Reply to: Oligoclonality of TRBC1 and TRBC2 in T cell lymphomas as mechanism of primary resistance to TRBC-directed CAR T cell therapies
Source: Nat Commun. 2025 Jan 29;16:1103. doi: 10.1038/s41467-025-56396-7 (PMC11779960; doi:10.1038/s41467-025-56396-7)
Supplement: Supplementary file 2 — Source Data [file 41467_2025_56396_MOESM2_ESM.xlsx]

## Sheet: Figure 2a
		Frequency	Top clone	Second clone
		TPLL (n=1)	0.992769	0.00103306
		PTCL (n=1)	0.755	0.119
		CTCL (n=10)	0.563132	0.008316
		AITL (n=9)	0.222394	0.041375

## Sheet: Figure 2b
		Frequency	0 clones	1 clone	2 clones	>2 clones
		TPLL (n=1)	0	100	0	0
		PTCL (n=1)	0	100	0	0
		CTCL (n=10)	30	70	0	0
		AITL (n=9)	44	56	0	0

## Sheet: Figure 2d
		Frequency	Top clone	Second clone
		Kidney Chromophobe	0.789	0.258
		Brain Lowed Grade Glioma	0.742	0.22
		Phenochromocytoma and Paraganglioma	0.723	0.19
		Lymphoid Neoplasm Diffuse Large B-cell Lymphoma	0.753	0.159
		Glioblastoma multiforme	0.587	0.242
		Prostate adenocarcinoma	0.583	0.224
		Uterine Carcinosarcoma	0.494	0.201
		Cholangiocarcinoma	0.492	0.138
		Kidney renal clear cell carcinoma	0.451	0.167
		Kidney renal papillary cell carcinoma	0.465	0.152
		Thymoma	0.439	0.168
		Adrenocortical carcinoma	0.446	0.16
		Sarcoma	0.376	0.172
		Liver hepatocelluar carcinoma	0.364	0.163
		Mesothelioma	0.361	0.139
		Pancreatic adenocarcinoma	0.353	0.13
		Bladder Urothelial carcinoma	0.333	0.144
		Breast invasive carcinoma	0.326	0.141
		Uterine Corpus endometrial carcinoma	0.321	0.141
		Uveal melanoma	0.328	0.122
		Skin cutaneous melanoma	0.289	0.114
		Rectum adenocarcinoma	0.245	0.132
		Colon adenocarcinoma	0.245	0.125
		Ovarian serous cystadenocarcinoma	0.242	0.119
		Head and neck squamous cell carcinoma	0.245	0.111
		Carvical squamous cell carcinoma and endocervical adenocarcinoma	0.234	0.12
		Thyroid carcinoma	0.247	0.106
		Testicular gem cell tumours	0.169	0.101
		Lung adenocarcinoma	0.17	0.099
		Esophageal carcinoma	0.171	0.089
		Lung squamous cell carcinoma	0.142	0.083
		Stomach adenocarcinoma	0.125	0.071
		TCRb clones proportion	0 clones	1 clone	>2 clones
		Kidney Chromophobe	14	57	29
		Brain Lowed Grade Glioma	17	52	30
		Phenochromocytoma and Paraganglioma	9	68	24
		Lymphoid Neoplasm Diffuse Large B-cell Lymphoma	2	74	23
		Glioblastoma multiforme	10	62	28
		Prostate adenocarcinoma	17	56	25
		Uterine Carcinosarcoma	22	52	26
		Cholangiocarcinoma	29	59	12
		Kidney renal clear cell carcinoma	24	54	23
		Kidney renal papillary cell carcinoma	21	60	19
		Thymoma	29	46	25
		Adrenocortical carcinoma	40	40	20
		Sarcoma	29	46	25
		Liver hepatocelluar carcinoma	27	52	21
		Mesothelioma	36	53	11
		Pancreatic adenocarcinoma	37	50	13
		Bladder Urothelial carcinoma	39	42	19
		Breast invasive carcinoma	39	45	16
		Uterine Corpus endometrial carcinoma	33	52	15
		Uveal melanoma	27	55	18
		Skin cutaneous melanoma	45	43	12
		Rectum adenocarcinoma	54	31	16
		Colon adenocarcinoma	52	37	11
		Ovarian serous cystadenocarcinoma	54	35	11
		Head and neck squamous cell carcinoma	51	39	10
		Carvical squamous cell carcinoma and endocervical adenocarcinoma	54	34	12
		Thyroid carcinoma	53	31	17
		Testicular gem cell tumours	65	27	8
		Lung adenocarcinoma	67	27	7
		Esophageal carcinoma	66	26	8
		Lung squamous cell carcinoma	74	22	4
		Stomach adenocarcinoma	82	14	3
